# Supplementary material for: A plant cell wall-associated kinase encoding gene is dramatically downregulated during nematode infection of potato
Source: Plant Signal Behav. 2021 Dec 29;17(1):2004026. doi: 10.1080/15592324.2021.2004026 (PMC8928814; doi:10.1080/15592324.2021.2004026)
Supplement: Supplemental Material [file KPSB_A_2004026_SM1703.xlsx]

## Sheet: bcn
Table S1. Regulation of WAK/WAKL genes in cyst nematode-induced feeding cells in Arabidopsis*.
Gene names	ID	Fold change feeding cells vs normal root tissue	p value
WAK1	At1g21250	No differential expression
WAK2	At1g21270	No differential expression
WAK3	At1g21240	No differential expression
WAK4	At1g21210	-0.280108	0.0116
WAK5	At1g21230	No differential expression
WAKL1	At1g16120	No expression in root
WAKL2	At1g16130	No differential expression
WAKL3	At1g16140	No expression in root
WAKL4	At1g16150	-0.688056	0.001
WAKL5	At1g16160	-0.237039	0.0285
WAKL6	At1g16110	No expression in root
WAKL7	At1g16090	No differential expression
WAKL8	At1g16260	No differential expression
WAKL9	At1g69730	No differential expression
WAKL10	At1g79680	No differential expression
WAKL11	At1g19390	No differential expression
WAKL12	At1g22720	No differential expression
WAKL13	At1g17910	No differential expression
WAKL14	At2g23450	-0.575115	0.0006
WAKL15	At3g53840	No differential expression
WAKL16	At3g25490	No differential expression
WAKL17	At4g31100	No differential expression
WAKL18	At4g31110	No expression in root
WAKL19	BAC F3I3	No expression in root
WAKL20	At5g02070	No differential expression
WAKL21	At5g66790	No expression in root
WAKL22	At1g79670	-0.4975	0.001
*Data obtained from Szakasits et al., 2009.
